# Supplementary material for: Post-Marketing Nutrivigilance of Red Yeast Rice-Containing Food Supplements: Spontaneous Adverse Event Reports and Exposure-Based Reporting Rate Estimates
Source: Nutrients. 2026 Jul 14;18(14):2302. doi: 10.3390/nu18142302 (PMC13414495; doi:10.3390/nu18142302)
Supplement: Supplementary file 1 [file nutrients-18-02302-s001.zip]

Archive with 1 entries (1 files):
- nutrients-4360448-supplementary.pdf
